# Supplementary material for: Single-Cell RNA Transcriptomics Reveals the State of Hepatic Lymphatic Endothelial Cells in Hepatitis B Virus-Related Acute-on-Chronic Liver Failure
Source: J Clin Med. 2022 May 20;11(10):2910. doi: 10.3390/jcm11102910 (PMC9143330; doi:10.3390/jcm11102910)
Supplement: Supplementary file 1 [file jcm-11-02910-s001.zip]

Archive with 3 entries (3 files):
- jcm-1664730-supplementary.pdf
- Table S1.xlsx
- Table S2.xlsx
