# Supplementary material for: Single-Cell RNA Transcriptomics Reveals the State of Hepatic Lymphatic Endothelial Cells in Hepatitis B Virus-Related Acute-on-Chronic Liver Failure
Source: J Clin Med. 2022 May 20;11(10):2910. doi: 10.3390/jcm11102910 (PMC9143330; doi:10.3390/jcm11102910)
Supplement: Supplementary file 1 [file jcm-11-02910-s001.zip › Table S1.xlsx]

## Sheet: Table S2 primers
Table S1 the primer list in the study
Gene	Note	Sequence	Species
GAPDH	Forward	5'-AAGGTGAAGGTCGGAGTCAAC-3'	human
	Reverse	5'-GGGGTCATTGATGGCAACAATA-3'
SPP1	Forward	5'-GCCGAGGTGATAGTGTGGTT-3'	human
	Reverse	5'-AACGGGGATGGCCTTGTATG-3'
IL-6	Forward	5'-ACTCACCTCTTTCAGAACGAATTG-3'	human
	Reverse	5'-CCATCTTTGGAAGGTTCAGGTTG-3'
TNF-α	Forward	5'-GAGGCCAAGCCCTGGTATG-3'	human
	Reverse	5'-CGGGCCGATTGATCTCAGC-3'
IL-1β	Forward	5'-AGCCATGGCAGAAGTACCTG-3'	human
	Reverse	5'-CCTGGAAGGAGCACTTCATCT-3'
