# Supplementary material for: Single-Cell RNA Transcriptomics Reveals the State of Hepatic Lymphatic Endothelial Cells in Hepatitis B Virus-Related Acute-on-Chronic Liver Failure
Source: J Clin Med. 2022 May 20;11(10):2910. doi: 10.3390/jcm11102910 (PMC9143330; doi:10.3390/jcm11102910)
Supplement: Supplementary file 1 [file jcm-11-02910-s001.zip › Table S2.xlsx]

## Sheet: Table S1 patients in exp
Table S2 the clinical data of cirrhosis patients and ACLF patients enrolled in the study
Number	Gender	Age(y)	Group	HBV-Ag	Serum sodium(mmol/L)	Bacterial infection	Liver				Kidney		Brain	Coagulation		Circulatory system				Breath					ACLF score	Child-Pugh score						Meld score
							ALT（U/L）	AST（U/L）	Tbil（umol/L）	Score	Creatinine(umol/L)	Score	Score	INR	Score	Systolic	Diastolic	MAP	Score	Oxygen partial pressure	Oxygen flow	FiO2	SpO/FiO	Score		Hepatic encephalopathy	Ascites	Tbil（umol/L）	Albumin(g/L)	INR	Score
1	Male	46	Cirrhosis	Positive	144.2	None	28	32	52.5	1	74	1	1	1.35	1	110	55	91.6667	1	100	0	21	476.19	1	Absence	1	1	52.5	41.1	1.35	7	14
2	Male	37	Cirrhosis	Positive	132.4	None	59	59	41.7	1	39	1	1	1.4	1	144	75	121	1	100	0	21	476.19	1	Absence	1	1	41.7	30.9	1.4	7	18
3	Male	54	Cirrhosis	Positive	143	None	73	63	27.4	1	165	2	1	1.07	1	117	70	101.333	1	100	0	21	476.19	1	Absence	1	3	27.4	39.5	1.07	7	15
4	Male	49	Cirrhosis	Positive	140.4	None	18	31	18.8	1	58	1	1	1.3	1	100	51	83.6667	1	100	0	21	476.19	1	Absence	1	1	18.8	28.2	1.3	6	10
5	Male	45	Cirrhosis	Positive	138.6	None	20	37	35.6	1	66	1	1	1.24	1	87	56	76.6667	1	100	0	21	476.19	1	Absence	1	3	35.6	27.9	1.24	10	12
6	Male	37	Cirrhosis	Positive	142.3	None	26	64	42.3	3	67	1	1	1.29	1	136	86	119.333	1	100	0	21	476.19	1	Absence	1	1	42.3	34.7	1.29	7	13
7	Male	40	Cirrhosis	Positive	138.5	None	17	30	28.7	1	62	1	1	1.28	1	116	77	103	1	100	0	21	476.19	1	Absence	1	1	28.7	46.3	1.28	5	11
8	Male	36	Cirrhosis	Positive	141.4	None	21	21	20.8	1	69	1	1	1.33	1	119	76	104.667	1	100	0	21	476.19	1	Absence	1	1	20.8	44.6	1.33	5	10
9	Male	45	Cirrhosis	Positive	122.8	None	11	27	16.6	1	61	1	1	1.17	1	88	68	81.3333	1	100	0	21	476.19	1	Absence	1	3	16.6	24.8	1.17	9	21
10	Male	42	Cirrhosis	Positive	139.7	None	34	46	33.1	1	97	1	1	1.23	1	135	84	118	1	100	0	21	476.19	1	Absence	1	3	33.1	27.6	1.23	9	12
11	Male	42	ACLF	Positive	136.2	None	53	103	401.3	3	166	2	1	2.06	2	117	73	102.333	1	100	0	21	476.19	1	ACLF-1	1	3	401.3	30.2	2.06	11	33
12	Male	46	ACLF	Positive	150.6	None	312	134	464.4	3	944	3	1	2.21	2	124	73	107	1	100	0	21	476.19	1	ACLF-2	1	1	464.4	31.8	2.21	9	41
13	Male	33	ACLF	Positive	159	None	85	149	524.1	3	59	1	3	1.87	1	145	86	125.333	1	100	0	21	476.19	1	ACLF-2	3	1	524.1	29.7	1.87	11	26
14	Male	45	ACLF	Positive	125.2	None	150	359	630.7	3	89	1	2	2.81	3	104	69	92.3333	1	100	0	21	476.19	1	ACLF-2	2	3	630.7	25.4	2.81	14	35
15	Male	45	ACLF	Positive	138.2	None	463	991	211.6	3	82	1	1	3.92	3	121	71	104.333	1	100	0	21	476.19	2	ACLF-2	1	1	211.6	53.6	3.92	9	34
16	Male	45	ACLF	Positive	148.2	None	457	728	446.1	3	90	1	1	2.68	3	133	77	114.333	1	97	5	41	236.585	2	ACLF-2	1	1	446.1	27.4	2.68	11	30
17	Male	37	ACLF	Positive	137.5	None	67	82	576.7	3	78	1	3	3.05	3	146	80	124	1	98	2	29	337.931	1	ACLF-3	1	1	576.7	35.9	3.05	9	31
18	Male	52	ACLF	Positive	133.4	None	141	91	387.2	3	52	1	1	3.59	3	138	86	120.667	1	95	5	41	231.707	2	ACLF-2	1	1	387.2	36.2	3.59	9	33
19	Male	48	ACLF	Positive	144.4	None	384	221	306.4	3	55	1	1	2.99	3	140	90	123.333	1	94	3	33	284.848	2	ACLF-2	1	1	306.4	30.3	2.99	10	30
20	Male	57	ACLF	Positive	139.3	None	1704	2677	339.86	3	76	1	1	2.98	3	115	70	100	1	100	0	21	476.19	1	ACLF-2	1	1	339.86	34.2	2.98	10	30
